# Supplementary material for: Glass Transition Prediction of Binary Copolymers Across Large Chemical Spaces Using Machine Learning and Physics-Based Modeling
Source: Polymers (Basel). 2026 Jul 14;18(14):1727. doi: 10.3390/polym18141727 (PMC13417439; doi:10.3390/polym18141727)
Supplement: Supplementary file 1 [file polymers-18-01727-s001.zip]

Archive with 2 entries (2 files):
- md_elastic_constant_data.xlsx
- si.pdf
