# Supplementary material for: Glass Transition Prediction of Binary Copolymers Across Large Chemical Spaces Using Machine Learning and Physics-Based Modeling
Source: Polymers (Basel). 2026 Jul 14;18(14):1727. doi: 10.3390/polym18141727 (PMC13417439; doi:10.3390/polym18141727)
Supplement: Supplementary file 1 [file polymers-18-01727-s001.zip › md_elastic_constant_data.xlsx]

## Sheet: low_Tg_copolymers
idx_mon1_mon2_comp1_comp2	Young's_modulus (Mpa)	Young's_modulus_error	Shear_modulus (MPa)	Shear_modulus_error	Bulk_modulus (MPa)	Bulk_modulus_error
1_mon15_mon28_0.5_0.5	146.812	1243.24	71.5079	375.986	2025.45	479.945
2_mon28_mon36_0.5_0.5	563.325	536.656	197.595	180.366	2411.36	346.277
3_mon28_mon36_0.25_0.75	692.225	177.398	237.177	62.1031	3059	110.731
4_mon36_mon49_0.75_0.25	1058.28	109.443	367.441	39.9562	3000.05	102.829
5_mon15_mon35_0.5_0.5	271.91	963.482	107.204	312.523	2194.76	192.373
6_mon32_mon34_0.25_0.75	620.351	298.177	215.297	105.137	2224.51	156.292
7_mon10_mon28_0.25_0.75	670.64	1162.44	253.618	387.039	2096.02	304.281
8_mon10_mon34_0.75_0.25	1108.03	989.094	412.432	381.942	2162.64	126.477
9_mon32_mon36_0.75_0.25	1099.7	197.276	384.049	72.9736	2809.59	83.1585
10_mon10_mon49_0.75_0.25	964.301	42.2784	337.62	14.6793	2235.78	122.929
11_mon28_mon44_0.75_0.25	1023.63	243.313	360.936	89.3393	2183.57	54.0479
12_mon27_mon54_0.5_0.5	1363.73	18.6832	486.524	7.88062	2311.44	62.9994
13_mon20_mon302_0.5_0.5	1237.12	337.619	434.901	122.786	2794.15	154.146
14_mon34_mon82_0.75_0.25	1339.28	131.582	475.518	49.257	2451.4	101.838
15_mon54_mon57_0.25_0.75	1431.55	237.805	499.1	86.2065	3723.12	19.4058
16_mon9_mon25_0.75_0.25	812.115	267.284	282.324	95.8228	2364.27	126.034
17_mon9_mon77_0.75_0.25	860.174	372.312	302.73	134.752	2245.32	309.954
18_mon35_mon137_0.75_0.25	1665.27	85.8953	595.279	31.7755	2751.92	169.107
19_mon32_mon302_0.25_0.75	1351.39	195.127	476.656	72.1238	2774.14	92.9237
20_mon32_mon117_0.75_0.25	1256.51	246.564	442.189	91.0366	2739.64	116.116
21_mon32_mon67_0.5_0.5	1515.86	109.937	544.85	45.2699	2374.27	218.174
22_mon20_mon93_0.75_0.25	656.964	226.922	246.109	54.7222	1729.57	1149.77
23_mon28_mon40_0.25_0.75	1665.73	107.554	589.338	41.4242	3238.35	168.61
24_mon66_mon97_0.75_0.25	2217.23	108.834	809.071	40.0562	2864.84	244.283
25_mon12_mon16_0.25_0.75	1418.8	116.323	503.285	41.7367	2614.76	175.712
26_mon19_mon32_0.75_0.25	805.946	384.204	297.7	120.638	1404.44	920.725
27_mon9_mon313_0.75_0.25	1292.21	239.089	459.317	89.3517	2355.93	146.679
28_mon22_mon93_0.75_0.25	1076	136.902	374.101	49.4709	2949.32	56.7924
29_mon49_mon51_0.5_0.5	1614.1	423.666	579.221	158.576	2611.76	244.478
30_mon56_mon57_0.5_0.5	1682.23	230.406	588.716	82.4367	3949.89	316.863

## Sheet: high_Tg_copolymers
idx_mon1_mon2_comp1_comp2	Young's_modulus (Mpa)	Young's_modulus_error	Shear_modulus (MPa)	Shear_modulus_error	Bulk_modulus (MPa)	Bulk_modulus_error
1_mon52_mon292_0.25_0.75	2480.53	113.452	921.725	35.8789	2689.3	292.343
2_mon230_mon291_0.25_0.75	2455.48	253.781	914.59	102.039	2612.81	130.503
3_mon230_mon294_0.25_0.75	2209.51	236.051	818.77	95.1471	2470	175.972
4_mon56_mon292_0.25_0.75	2188.81	369.559	803.212	139.323	2660.87	331.306
5_mon18_mon277_0.25_0.75	2244.24	303.244	805.535	112.258	3512.27	301.289
6_mon115_mon276_0.25_0.75	2494.53	161.694	918.698	59.3825	2923.8	215.02
7_mon292_mon308_0.75_0.25	2487.16	121.963	932.422	49.1095	2495.53	52.9478
8_mon92_mon290_0.25_0.75	2297.61	265.693	837.269	97.2264	2994.51	333.577
9_mon56_mon280_0.25_0.75	2488.96	202.764	911.697	78.5696	3081.32	108.707
10_mon271_mon304_0.75_0.25	2393.96	287.487	879.549	113.209	2890.59	115.747
11_mon93_mon294_0.25_0.75	2305.53	223.779	858.049	86.3601	2462.35	187.345
12_mon267_mon307_0.75_0.25	2336.15	159.418	841.464	58.1781	3487.05	243.31
13_mon61_mon298_0.25_0.75	2395.81	33.5626	901.615	10.3776	2343.13	187.719
14_mon230_mon282_0.25_0.75	3088.64	152.271	1145.13	53.6995	3415.96	321.149
15_mon290_mon309_0.5_0.5	2546.84	109.139	932.007	43.7214	3182.79	56.0706
16_mon87_mon256_0.25_0.75	2893.47	141.174	1036.12	52.9345	4655.55	85.5622
17_mon120_mon269_0.25_0.75	2639.69	140.857	965.967	55.3331	3298.12	72.8672
18_mon271_mon307_0.5_0.5	2151.59	218.283	789.467	85.5301	2624.71	93.7153
19_mon115_mon264_0.25_0.75	2915.22	132.427	1042.37	53.9009	4823.73	233.103
20_mon73_mon271_0.5_0.5	2333.34	57.5199	861.735	14.8331	2676.23	248.765
21_mon62_mon250_0.25_0.75	2985.99	264.188	1067.92	97.9685	4895.22	248.351
22_mon271_mon304_0.5_0.5	2287.1	92.7025	837.422	33.5226	2870.7	348.963
23_mon81_mon282_0.25_0.75	3087.79	256.538	1148.28	101.147	3318.52	141.982
24_mon56_mon298_0.5_0.5	2705.97	198.307	1013.21	78.5007	2753.32	204.046
25_mon270_mon314_0.75_0.25	3989.47	136.812	1472.3	61.7257	4612.88	243.776
26_mon276_mon309_0.25_0.75	2510.48	120.095	923.535	37.1252	2995.58	375.536
27_mon45_mon284_0.5_0.5	3664.52	296.756	1347.89	97.5334	4384.1	713.705
28_mon59_mon275_0.5_0.5	2724.75	147.406	1004.79	58.147	3156.81	89.8191
29_mon220_mon230_0.75_0.25	3147.25	180.778	1154.06	66.1433	3844.6	229.157
30_mon272_mon302_0.75_0.25	2862.15	224.579	1022.46	85.162	4774.41	65.4109
